# Supplementary material for: Curcumin and Resveratrol vs. Ferrocene-Modified Polyphenols: Role in Enhancing Protective Properties in Human Keratinocytes
Source: Pharmaceutics. 2025 Nov 22;17(12):1511. doi: 10.3390/pharmaceutics17121511 (PMC12736313; doi:10.3390/pharmaceutics17121511)
Supplement: Supplementary file 1 [file pharmaceutics-17-01511-s001.zip]

Archive with 1 entries (1 files):
- pharmaceutics-3961054-supplementary.pdf
